# Supplementary material for: Spatiotemporal Temperature Distribution of NIR Irradiated Polypyrrole Nanoparticles and Effects of pH
Source: Polymers (Basel). 2022 Aug 2;14(15):3151. doi: 10.3390/polym14153151 (PMC9371108; doi:10.3390/polym14153151)
Supplement: Supplementary file 1 [file polymers-14-03151-s001.zip]

Archive with 1 entries (1 files):
- polymers-1847368-supplementary.pdf
